# Supplementary material for: Next generation sequencing-aided comprehensive geographic coverage sheds light on the status of rare and extinct populations of Aporia butterflies (Lepidoptera: Pieridae)
Source: Sci Rep. 2020 Aug 18;10:13970. doi: 10.1038/s41598-020-70957-4 (PMC7434888; doi:10.1038/s41598-020-70957-4)
Supplement: Supplementary file 2 — Supplementary Data [file 41598_2020_70957_MOESM2_ESM.xlsx]

## Sheet: Foglio1
Supplementary Dataset File.xlsx. Dataset analysed in this study.
Taxon = Aporia crataegi and outgroup species analysed in this study. Sample numbers (N), collection locality, collection year, population code, mtDNA haplotype code, missing data/658 bp and GenBank accession codes.
Title: Next Generation Sequencing-aided comprehensive geographic coverage sheds light on the status of rare and extinct populations of Aporia butterflies (Lepidoptera: Pieridae).
Author List: Valentina Todisco, Raluca Vodă, Sean W. J. Prosser, Vazrick Nazari
	N	Collection locality	Collection year	Population code	Haplotype code	Missing data (bp)	GenBank accession
crataegi	2	Afghanistan: Zabol, Jaldak	1977	AFGZA	H1	0	MN993039, MN993013
crataegi	1	Algeria: Bejaia, Akfadou - village d`Imaghedassene , Chemini	2012	DZBEJ	H51	0	MN993021
crataegi	1	Algeria: Bouira, source des singes-Tala Rana, Djurdjura	2012	DZBOU	H51	0	MN992994
crataegi	1	Algeria: Setif, Oued Kherba - Bou Amer	2012	DZSET	H48	0	MN993026
crataegi	1	Austria: Schwarzau am Steinfeld: Foehrenwald noerdlich	2016	ASCHW	H1	0	MN143382
crataegi	1	Austria: Vorarlberg, Gafreu, Boeden	2003	AVORA	H5	0	KM573218
crataegi	1	Austria: Nordtirol, Eben am Achensee - Astenau-Alm	2004	AASTE	H16	0	MN145049
crataegi	1	Austria: Nordtirol, Patsch/ Foehrenweg	2004	AFOEH	H16	0	MN138707
crataegi	1	Austria: Niederstuttern, Ennsaltarme	2013	ANIED	H1	0	MN140806
crataegi	1	Belarus: Belorussia rep., Vitebsk reg. Schitovka vil.	2009	BYVIT	H1	0	MN993040
crataegi	1	Begium: Doische (entite)	2015	BDOIS	H15	0	MN992988
crataegi	1	Bosnia and Herzegovina: Veliki Vran	2013	BIHVE	H2	0	MN993025
crataegi	1	Bulgaria: Trigrad	2013	BGTRI	H1	0	MN992992
crataegi	1	Bulgaria: Zemen, above the gorges	2014	BGZEM	H1	0	MN992982
crataegi	1	China: Shaanxi, Huoditang		CHHUO	H5	0	KU921257
crataegi	1	China: Qinghai, Xinning 300 km W, Caka	1992	CHNCA	H46	0	MN992991
crataegi	2	China: Gansu, Qilian Shan foothills, Jiayuguan 30 km S	19991	CHNQI	H1	0	MN992996, MN993060
crataegi	1	China: Qinghai, Xinning 100 km W, Huangyuan	1992	CHNHU	H38	0	MN992984
crataegi	1	China: San Daogou	2000	CHNDA	H1	0	KF709965
crataegi	5	China: Jilin	2013	CHNJI	H1, H9	0	KF709966 - 69, AB855815
crataegi	1	Cyprus: Paphos, Filousa	2001	CYFIL	H40	0	MN993046
crataegi	1	Czech Republic: Bohemia, Ceskeho Stredohori	2000	CZCES	H3	0	MN993047
crataegi	1	Denmark: Frederikshavn, Kilden		DKKIL	H11	0	MN992980
crataegi	1	Estonia: Laeva, Tartu County	2010	ESTLA	H1	0	MN993048
crataegi	1	Finland: Karelia lagodensis, Parikkala	2002	FINPA	H18	0	JF853628
crataegi	2	Finland:Northern Ostrobothnia, Kiiminki	2004, 2006	FINKI	H18, H19	0	JF853629, HM396374
crataegi	1	France: Provence-Alpes-Cote d'Azur, Vaucluse, Sault	2009	FSAUL	H1	0	MN141633
crataegi	1	France: Provence-Alpes-Cote d'Azur, Bouches-du-Rhone, St. Jean de Baume	2010	FJEAN	H1	0	MN144481
crataegi	1	France: Provence-Alpes-Cote d'Azur,Var, Domaine de la chasse de Puits de Rians	2010	FPUIT	H1	0	MN143101
crataegi	1	France: Doubs, Houtaud		FHOUT	H1	0	MN993034
crataegi	1	France: Cantal, Col de Serre	2014	FCOLS	H1	0	MN142210
crataegi	1	France: Languedoc, Aude, Cabrespine	2006	FLANG	H1	0	EU141361
crataegi	1	Germany: Bavaria, Niederbayern, Straubing, Kleinwissing	2006	DNIED	H31	0	HM393180
crataegi	1	Germany: Brandenburg, Teltow-Flaeming, wl. Genshagen	2013	DGENS	H1	0	MN144207
crataegi	1	Germany: Brandenburg, Barnim, Zerpenschleuse	2013	DZERP	H1	0	MN144633
crataegi	1	Germany: Bavaria, Oberbayern, Diessen	2008	DDIES	H21	0	JF415668
crataegi	1	Germany: Bavaria, Machtlfing Starnberg	2009	DMACH	H21	0	GU688508
crataegi	1	Greece: Dytiki Makedonia, Skiti	2014	GRSKI	H21	0	MN992995
crataegi	1	Greece: Sterea Ellada, west of Ag. Anna	2014	GRANN	H34	0	MN993005
crataegi	1	Greece: Samos	1995	GRKAR	H24	0	MN993058
crataegi	1	Greece: Peloponnesos, Katafigio - Profitis Ilias, Oros Taygetos	2014	GRKAT	H35	0	MN993045
crataegi	1	Greece: Peloponnesos, Kernitsa	2014	GRKER	H34	0	MN993033
crataegi	1	Greece: Vikos Gorges, Vradeto	2014	GRVIK	H21	0	MN993050
crataegi	1	Iran: Yazd, Shir kuh, Sanichabad	2002	IRSHI	H36	0	MN993052
crataegi	1	Iran: Lorestan, ca. 10 km SE Dorud, Osthoran Kuh-West massiv	2001	IRDOR	H41	0	MN992979
crataegi	1	Iran: Fars, Dasht-e-Arjan, 60-70 km W of Shiraz	1978	IRFAR	H41	0	MN993053
crataegi	1	Iran: Markazi, a. 40 km NE Arak, E. Ebrahim Abad	2001	IREBR	H41	0	MN993042
crataegi	1	Iran: Khorasan, Abassabad, National park	1977	IRABA	H41	0	MN993002
crataegi	2	Iran: Tehran, Chalus road, Sidjan	1997	IRSID	H41	0	MN992993, MN992997
crataegi	1	Iran: Gilan, Heiran pass (Gardaneh-ye Heyran)	1998	IRHEI	H41	0	MN993008
crataegi	2	Iran: Khorasan, Chaman Bid pass	2001	IRCHA	H41	0	MN992985, MN993037
crataegi	1	Iran: Lorestan, 30km to Poledokhtar from Eslamabad	2015	IRPOL	H41	0	MN993028
crataegi	1	Iran: Tehran, S. Karaj, Kuh-e Jaru	2004	IRKAR	H41	0	MN993056
crataegi	2	Iran: Khorasan, N. Bojnurd	2000	IRBOJ	H41	0	MN993057, MN993001
crataegi	1	Iran: Markazi, Tafresh, Naghoosan	2002	IRNAG	H41	0	MN993071
crataegi	2	Iran: Hormozgan, Geno Mt.	2002	IRGEN	H42	0	MN992983, MN993059
crataegi	1	Iran: Golestan, Dasht road	2001	IRDAS	H41	0	MN993015
crataegi	1	Iran: Kerman	2016	IRMEY	H37	0	MN992978
crataegi	2	Italy: Calabria, Reggio Calabria, Saguccio, Aspromonte	2012	ISAGU	H21	0	MN138537, MN140342
crataegi	1	Italy: Abruzzo, Chieti, La Maielleta	2013	ILAMA	H28	0	MN139761
crataegi	2	Italy: Sicily, Palermo, Bosco de la Ficuzza	2011	IBOSC	H43, H44	0	MN142171, MN142919
crataegi	1	Italy: Sicily, Palermo, San Martino alle Scale	2011	IMART	H43	0	MN144305
crataegi	1	Italy: Sicily, Catania, Randazzo	2011	IRAND	H44	0	MN145116
crataegi	1	Italy: Piemonte, Pontetto-roldo	2014	IPONT	H1	0	MN144578
crataegi	1	Italy: Reggio Calabria, Pollino, Campotonese		IPOLL	H21	0	MN993028
crataegi	1	Italy: Sicily, Messina, San Teodore	2011	ITEOD	H43	0	MN139591
crataegi	1	Italy: Campania, Passo Croci di Acerno	2014	ICROC	H25	0	MN142274
crataegi	1	Italy: Tuscany, Siena, Monte Cetona		ICETO	H28	0	MN138849
crataegi	1	Italy: Lazio, Frosinone, Guarcino		IGUAR	H23	0	MN139333
crataegi	1	Italy: Campania, Montecorvino Rovella	2014	IROVE	H23	0	MN139240
crataegi	1	Italy: Tuscany, Pistoia, San Marcello Pistoiese	2009	IMARC	H26	0	MN140684
crataegi	1	Italy: Apulia, Foggia, Gargano, Monte Sacro		IGARG	H21	0	MN143725
crataegi	1	Italy: Tuscany, Grosseto, Torniella	2009	ITORN	H21	0	MN144338
crataegi	1	Italy: Sicily, Catania, Tripi	2012	ITRIP	H45	0	MN138519
crataegi	1	Italy: Veneto, Val d'Oten	2013	IDOTE	H1	0	MN140618
crataegi	1	Italy: Lombardia, Sondrio, San Giacomo Filippo	2014	IGIAC	H16	0	MN139857
crataegi	1	Italy: Calabria,Vallone Cecita	2013	IVALL	H21	0	MN143475
crataegi	1	Italy: Molina	2015	IMOLI	H22	0	MN141990
crataegi	2	Italy: Calabria, Croce di Magara	2014	IMAGA	H21	0	MN140729, MN141788
crataegi	1	Italy: Molise, Campobasso	2015	ICAMP	H28	0	MN140545
crataegi	1	Italy: Apulia, Castel del Monte	2015	ICAST	H28	0	MN141728
crataegi	1	Italy: Calabria, Monte Limina	2009	ILIMI	H21	0	MN139471
crataegi	1	Italy: Aosta Valley, Bren, Vallee Saint-Marcel	2010	IBREN	H1	0	MN141326
crataegi	1	Italy: Aosta Valley, Loc. Laycher, Vallee Saint-Marcel	2010	ILAYC	H1	0	MN141040
crataegi	1	Italy: Basilicata, Monte Sirino	2015	ISIRI	H29	0	MN142035
crataegi	1	Italy: Basilicata, Potenza, Rionero	2015	IRION	H21	0	MN139223
crataegi	1	Italy: Calabria, Frascineto	2015	IFRAS	H21	0	MN143783
crataegi	1	Italy: Trentino-Alto-Adige, Suedtirol, Eisacktal, Sprechenstein, Burgfrieden	2008	ISPRE	H1	0	MN142565
crataegi	1	Italy: Trentino-Alto-Adige, Suedtirol, Franzenshoehe/ Stilfserjoch	2013	IFRAN	H16	0	MN144202
crataegi	1	Italy: Basilicata, Potenza, Valle del Noce, Trecchina	1996	INOCE	H21	0	HM910506
crataegi	1	Italy: Friuli-Venezia-Giulia, Udine, Stretti	2015	ISTRE	H17	0	MN992989
crataegi	1	Italy: Aosta Valley, Aosta, Epinel	2015	IEPIN	H14	0	MN993036
crataegi	1	Italy: Lazio, Tolfa	2001	ITOLF	H28	0	DQ463376
crataegi	1	Japan: Hokkaido, Obshiro	1982	JHOOB	H46	0	MN993043
crataegi	1	Japan: Hokkaido, Asahigawa	1976	JHOAS	H46	0	MN993062
crataegi	1	Japan: Tokyo, Okutama	1976	JOKUT	H46	0	MN993011
crataegi	1	Kazakhstan: SE Kazakhstan Almaty reg., Kerbulak distr. 10 km NE Rudnichnyi settl., Koksu riv.	2013	KZKER	H46	0	MN993030
crataegi	1	Kazakhstan: SE Kazakhstan Almaty reg., Uigur distr. Ketmen` mt.rdg. 10 km S. Dardamty	2013	KZUIG	H19	0	MN993014
crataegi	3	Kazakhstan: Ust-Kamenogorsk Region, Ulbinsky Mts, Severnoe	1999	KZSEV	H19	0	FJ663270 - 72
crataegi	4	Kazakhstan: zhambul Region Tian-Shan Kurdai Pass	1997	KZKUP	H1, H13	0	FJ663273 - 76
crataegi	1	Kyrgyzstan: Chui reg., 7 km East from Suusamyr, Zapadnyi Karakol riv. val.	2016	KSZAP	H8	0	MN992981
crataegi	1	Lithuania: Kaisiadorys, Pravieniskes, Sesuvos protected area	2011	LTSES	H18	0	MN993018
crataegi	1	Mongolia	2010	NC_018346	H53	0	NC_018346
crataegi	1	Morocco: Tangier-Tetouan Region, Chaouen, Jbel Lakraa	2011	MAJBE	H52	0	MN992990
crataegi	1	Morocco: Meknes-Tafilalet Region, SE Ifrane	2011	MAIFR	H49	0	MN993049
crataegi	1	Morocco: Fes-Meknes, Ifrane, E Azrou	2011	MAAZR	H50	0	MN993038
crataegi	1	Portugal: Minho, Ribeira de Varzea (EN311), Varzea Cova, Fafe	2008	PFAFE	H1	0	GU676579
crataegi	1	Romania: Galati, Moldavia, Garboavele forest	2008	ROGAR	H19	0	HQ003988
crataegi	1	Romania: Arges, Muntenia, 3 Km SW of Lunca Corbului	2008	ROLUN	H1	0	HQ003990
crataegi	2	Romania: Cluj, Transylvania, Catcau	2007	ROCAT	H1	0	HQ003989, HQ003993
crataegi	1	Romania: Cluj, Transylvania, Cetatea Fetei (Cluj-Napoca)	2006	ROCET	H1	0	HQ003991
crataegi	1	Romania: Buzau, Muntenia, Dealul Istrita, Breaza	2000	RODEA	H1	0	HQ003987
crataegi	1	Romania: Cluj, Transylvania, Cluj-Napoca, dealul Feleacului, Gheorgheni forest	2006	ROCLU	H31	0	HQ003992
crataegi	1	Russia: Russian Far East, Primorskyi Kray reg., Kavalerovo distr. 7 km N from Vysokogorsk	2014	RUSKA	H4	0	MN993065
crataegi	1	Russia: SE European part, Saratov region, Saratov	2013	RUSSR	H19	0	MN992987
crataegi	1	Russia: E. Yakutia, Tomponskiy distr., vic. Of Tipliy	1991	RUSTI	H47	0	MN992998
crataegi	1	Russia: SE Eur Russia,Volgograd reg., Volgograd-city	2003	RUSGO	H19	0	MN993019
crataegi	1	Russia: S. Urals, Orenburg reg., 4 km SW Kuvandyk-town	2012	RUSOR	H1	0	MN992999
crataegi	1	Russia: E. Russia, Transbaikalia, Kodar mts, Sakukan riv	2001	RUSSA	H19	0	MN993035
crataegi	1	Russia: Irkutsk reg., W. Baikal, Kuret settl. Kuretka river valley	2015	RUSBA	H19	0	MN993051
crataegi	1	Russia: Irkutsk reg., Ol khon Island, Khuzhir settl. env.	2015	RUSKH	H19	0	MN993003
crataegi	1	Russia: SE Eur Russia,Volgograd reg. Kumylzhenskyi distr. Bukanovskaya stanitsa env.	2009	RUSBU	H1	0	MN993044
crataegi	2	Russia: Irkutsky region, Sludiansky distr., Khamar-Daban Mt. range, Source of Podkomarnaya river, near Chertovy Vorota Pass	2003	RUSPO	H19	0	MN993012, MN993023
crataegi	1	Russia: NE. Transbaikal, Chita region, Upper Chara depression, vic. Of Chara	1998	RUSCH	H19	0	MN993006
crataegi	1	Russia: SE Eur Russia,Volgograd reg. Dubovskyi distr., Dubovka-town env.	2011	RUSDU	H1	0	MN993004
crataegi	1	Russia: SE Eur Russia,Volgograd reg. Nekhaevsky distr., 2 km SW of Lukovskaya vil.	2016	RUSLU	H18	0	MN993067
crataegi	1	Russia: SE Eur Russia,Volgograd reg. Kamyshin distr., Vodnobuyerachnoye vil.env.	2009	RUSVO	H6	0	MN992977
crataegi	2	Russia: Ussuri Mountains, Kamenushka-Primorje	1983	RUSUU	H1, H9	0	MN993070, MN993016
crataegi	1	Russia: Altai Krai, Teletskoye Lake	2013	RUSTE	H19	0	MN993066
crataegi	3	Russia: Ussurisk	1990, 1991, 1994	RUSUS	H1	0	KF709970 - 72
crataegi	1	Serbia: Povlen Mt., near Pasna Ravan	2014	SRBPO	H1	0	MN993009
crataegi	2	South Korea: Gw,Yeongwol	1986	ROKYE	H1	0	KF709963 - 64
crataegi	1	Spain: Universitat Autònoma de Barcelona, Cerdanyola del Vallès, Barcelona		EBARC	H21	0	DQ082759
crataegi	2	Spain: Aragon, El Vallecillo	2013	EELVA	H1	0	MN144990, MN140593
crataegi	1	Spain: Galicia, Ourense, Celanova, Vieiro de Abaixo	2008	EVIEI	H1	0	GU675853
crataegi	1	Spain: Andalusia, Granada, Carretera al Veleta, Gueejar Sierra	2008	EGUEE	H32	0	GU676465
crataegi	1	Spain: Madrid, Campo Real	2008	ECAMP	H1	0	MN144964
crataegi	1	Spain: Catalonia, Girona, Estanys de la Jonquera, La Jonquera, Alt Emporda	2008	ELAJO	H1	0	JN827863
crataegi	1	Spain: Guadalajara, Castilla-La Mancha, Gualda, La Alcarria	2008	ELAAL	H1	0	MN140416
crataegi	1	Spain: Cantabria, Puerto de Pozazal	2008	EPOZA	H1	0	GU676649
crataegi	1	Spain: Lleida, Catalunya, Ivars de Noguera	2009	EIVAR	H1	0	MN142186
crataegi	1	Spain: Castilla y Leon, Salamanca, Candelario, Sierra de Candelario	2008	ECAND	H12	0	GU676905
crataegi	1	Spain: Comunidad Valenciana, Valencia, Sierra de Javalambre, Alpuente	2008	EJAVA	H1	0	HM901209
crataegi	1	Spain: Teruel, Aragon, El Vallecillo, Albarracin	2009	EALBA	H1	0	MN139653
crataegi	1	Spain: Catalonia, Barcelona, Sallent, Bages	2008	EBAGE	H1	0	MN142861
crataegi	1	Spain: Catalonia, Barcelona, Cardedeu, Valles Oriental	2007	ECARD	H1	0	GU675665
crataegi	1	Spain: Castilla y Leon, Leon, San Esteban de Valdueza	2008	EESTE	H16	0	GU676524
crataegi	1	Spain: Catalonia, Lleida, Bassa d`Arres, Vall d`Aran	2008	EBASS	H1	0	JN827865
crataegi	1	Spain: Catalonia, Barcelona, Campus UAB, Bellaterra	2006	EBELL	H33	0	JN827862
crataegi	1	Spain: Catalonia, Barcelona, Borreda, Bergueda	2008	EBORR	H1	0	JN827864
crataegi	1	Spain: Andalusia, Cadiz, Grazalema, Puerto de los Alamillos	2008	EGRAZ	H30	0	GU676869
crataegi	1	Spain: Castilla y Leon, Avila, San Martin del Pimpollar, Piscifactoria Rasquilla	2008	EPISC	H27	0	GU676314
crataegi	2	Sweden: Gotland	2012	SGOTL	H1, H7	0	MN993020, DQ148913
crataegi	1	Switzerland: Vallemaggia, Passo Campolungo (higher part)		CHVAL	H10	0	MN993063
crataegi	1	Switzerland: Leuk, Susten, Leuk distr.	2014	CHLEU	H16	0	MN145251
crataegi	1	Switzerland: Bern Canton, Adelboden	2010	CHADE	H10	0	MN141425
crataegi	1	Syria: Djebel ed Druz, 7km NE Shahba, vicinity of Shaqqa	1993	SYRSH	H39	0	MN993032
crataegi	1	Tajikistan: Hissar Ridge, Khodzha Obi-Garm, 68deg40`E 39N	1976	TJHIS	H1	0	MN993069
crataegi	1	Turkey: Corum, Corum-Osmancik rd nr. Turkler	2005	TRCOR	H19	0	MN993022
crataegi	1	Turkey: Bingol, Bingol-Erzurum rd., Karatepe nr. Kiractepe	2005	TRERZ	H41	0	MN993010
crataegi	1	Turkey: Hakkari, Dez Valley, 20 km NE Hakkari	1981	TRHAK	H20	0	MN993061
crataegi	1	Ukraine: Dergachi distr., Dergachi	2015	UADER	H1	0	MN993068
crataegi	2	Uzbekistan: Tashkent	1975	UZTAS	H1	0	MN993031, MN993027
crataegi	1	UK: Surrey, Horsley	1919	APCRA051		200	MN992986
crataegi	1	UK: Kent, Est Kent	1912	APCRA052		200	MN993041
crataegi	1	UK: Kent, nr. Dover	1908	APCRA054		95	MN993024
crataegi	1	UK: Kent, Thanet	1905	APCRA055		200	MN993054
crataegi	1	UK: Kent, Folkestone	1901	APCRA056		145	MN993064
crataegi	1	UK: South Wales, Monmouthshire	1868	APCRA058		528	SAMN13978515
		OUTGROUPS
Aporia joubini	1	China: Yunnan, Tsekou	1902			106	MN993055
Aporia leucodice	2	Iran: Tehran, Dizin, Varangeh Rud	2008			40, 31	MN993000, MN993029
Aporia leucodice	1	Iran: Tehran, Chalus road, Dizin	1994			0	MN993007
Aporia leucodice	1	Iran: Khorasan, Bojnurd, Ashkhaneh	1997			80	MN993017
Aporia leucodice	2	Kyrgyzstan: Moldatoo Mts, Teke-Uyuk	1996			38, 37	FJ663277 -78
Aporia leucodice	4	Kazakhstan: Dshungarski Alatau (West), Koksu	1997			0, 9, 38, 59	FJ663279-82
Mesapia peloria	2	China: Qinghai, Qilian Mountain	2009			15, 15	NC033891, KX495168
Mesapia peloria	1	[unpublished]				34	JQ922062
Prioneris thestylis	1	China: Yunnan, Jinghong	2006			1	KU921273
Delias pasithoe	1	China: Yunnan, Hekou	2013			1	KU921271
Delias hyparete	1	China: Yunnan, Jinghong	2013			1	KU921270
Cepora nerissa	1	China: Hainan, Mt. Yinggeling	2010			47	KU921269
Cepora nadina	1	China: Hainan, Mt. Bawangling	2010			1	KU921268
Aporia agathon	1	China: Xizang, Motuo	2012			238	KU921255
Aporia bieti	1	China: Shaanxi, Fengxian	2013			31	KU921256
Aporia delavayi	1	China: Shaanxi, Houditang	2010			1	KU921258
Aporia gigantea	1	China: Sichuan, Mt. Emeishan	2012			1	KU921260
Aporia goutellei	1	China: Shaanxi, Houditang	2010			1	KU921261
Aporia hippia	1	China: Shaanxi, Taochuan	2012			34	KU921262
Aporia intercostata	1	[unpublished]				0	NC_025273
Aporia largeteaui	1	China: Shaanxi, Fengxian	2013			1	KU921263
Aporia martineti	1	China: Gansu, Diebu county, Hezu city	2006			0	NC_033890
Aporia potanini	1	China: Shaanxi, Taibai	2013			1	KU921267
Aporia oberthuri	1	China: Shaanxi, Houditang	2010			1	KU921266
